# Supplementary material for: Influence of Surface Chemistry of Fiber and Lignocellulosic Materials on Adhesion Properties with Polybutylene Succinate at Nanoscale
Source: Materials (Basel). 2023 Mar 18;16(6):2440. doi: 10.3390/ma16062440 (PMC10056059; doi:10.3390/ma16062440)
Supplement: Supplementary file 1 [file materials-16-02440-s001.zip]

Archive with 1 entries (1 files):
- materials-2230098-supplementary.pdf
